# Supplementary material for: Development of a T Cell-Based COVID-19 Vaccine Using a Live Attenuated Influenza Vaccine Viral Vector
Source: Vaccines (Basel). 2022 Jul 18;10(7):1142. doi: 10.3390/vaccines10071142 (PMC9318028; doi:10.3390/vaccines10071142)
Supplement: Supplementary file 1 [file vaccines-10-01142-s001.zip]

Archive with 1 entries (1 files):
- vaccines-1775091-supplementary.pdf
